# Supplementary material for: Distribution of deadwood and other forest structural indicators relevant for bird conservation in Natura 2000 special protection areas in Poland
Source: Sci Rep. 2021 Jul 22;11:14937. doi: 10.1038/s41598-021-94392-1 (PMC8298385; doi:10.1038/s41598-021-94392-1)
Supplement: Supplementary file 3 — Supplementary Table S1. [file 41598_2021_94392_MOESM3_ESM.xlsx]

## Sheet: Supplementary Table S1.
Supplementary Table S1. The abundance of the breeding populations of birds listed in Annex I to the Bird Directive (avian species subject to special conservation measures concerning their habitats in order to ensure their survival and reproduction in their area of distribution) (Wilk et al. 2010). The table presents forest species which require the presence of large trees, deadwood, or a diverse …
Species	SPAs	Beskid Niski PLB180002	Beskid Żywiecki PLB240002	Bieszczady PLB180001	Bory Dolnośląskie PLB180005	Bory Tucholskie PLB220009	Dolina Słupi PLB220002	Góry Słonne PLB180003	Lasy Janowskie PLB060005	Lasy Puszczy nad Drawą PLB320016	Ostoja Biebrzańska PLB200006	Ostoja Drawska PLB320019	Ostoja Ińska PLB320008	Ostoja Kozienicka PLB140013	Ostoja Warmińska PLB280015	Ostoja Witnicko-Dębniańska PLB320015	Pogórze Przemyskie PLB180001	Puszcza Augustowska PLB200002	Puszcza Barlinecka PLB080001	Puszcza Biała PLB140007	Puszcza Białowieska PLB200004	Puszcza Kampinoska PLB140001	Puszcza Knyszyńska PLB200003	Puszcza nad Gwdą PLB300012	Puszcza Napiwodzko-Ramucka PLB280007	Puszcza Notecka PLB300015	Puszcza Piska PLB280008	Puszcza Sandomierska PLB180005	Puszcza Solska PLB060008	Roztocze PLB060012	Tatry PLB120001
Black Stork	Ciconia nigra	30-40p	8-10p	30-40p	8-10p	12-19p	3-4p	30-35p	15-20p	12-16p	24-26p	16-20p	18p	15p	15-20p	7-10p	25-35p	10-20p	4-5p	10p	10-12p	13-17p	15-16p	+	3-5p	6-9p	7-10p	20-30p	20-30p	13-14p	>1p
Western Honey Buzzard	Pernis apivorus	20-30p	13-15p	40-50p	16-18p	11-20p	1-3p	50-60p	>10p	60-80p	28-35p	22-30p	8-12p	+	+	6-10p	30-40p	60-71p	5-8p	10p	90-120p	15-25p	60-75p		8-10p	16-20p	90-100p	10-30p	65-80p	130-150p
Black Kite	Milvus migrans				7-10p	4-5p			2p	3-5p	0-1p	10-14p	3-5p		1-2p	3-6p		8-10p	1p				0-1p	3-6p	3-4p	15-18p	12-14p		1p	3-4p
Red Kite	Milvus milvus				15-20p	15-24p	7-8p			10-15p	1-3p	18-23p	16p		3-5p	8-17p		7-10p	18-19p				0-1p	6-9p	4-5p	18-20p	3-5p
White-tailed Eagle	Haliaeetus albicilla				13-15p	15-23p	4-5p		5-6p	21-25p	12-13p	14-18p	18p	+	4-7p	8-18p		10-12p	9-13p	2p		3p	4-6p	6-9p	10-12p	13-15p	31-33p	5-10p	5-6p	4-5p
Lesser Spotted Eagle	Aquila pomarina	160-180p	3p	70-80p			4-6p	40-45p	7-10p	14-19p	34-35p	46-50p	25p	1p	90-110p	1-10p	30-50p	32-39p	14-15p	0-1p	30-35p	1-2p	58-59p	>2p	21-24p	+	80-90p	5-7p	33-36p	22-23p
Greater Spotted Eagle	Aquila clanga										21-23p
Golden Eagle	Aquila chrysaetos	6p	2-3p	7-8p				7p																							>1p
Osprey	Pandion haliaetus					0-1p				7-10p		0-1p				0-1p			>1p				0-1p	>1p	4-6p	2p	4-5p
Hazel Grouse	Bonasa bonasia	400-450p	48-100p	500-800p				500-700p	+	+				20p			300-400p	1500-2500p			1600-1800p	0-1m	3500-4500p						>6p	5-10p	650-1300p
Western Capercaillie	Tetrao urogallus		21-30m		5-10i				5-10m									24-25m					+						50-60m	>1m	30-35p
Eurasian Eagle Owl	Bubo bubo	2-3p	0-2p	10-20p	5-8p	14-45p	4-5p	10-20p		9-14p	34-35p	15-20p	2p			4-6p	2-5p	3-5p	4-6p		1-2p		2-4p	8-12p	0-1p	3-4p	4-7p		8-10p	4-5p	5p
Eurasian Pygmy Owl *	Glaucidium passerinum	12-18p	21-25p	20-30p	90-100p		2-3p	25-30p	1p	1p	0-1p						15-25p	20-60p			80-100p		20-40p				0-1p			>3p	20-30p
Ural Owl *	Strix uralensis	370-420p	8-12p	150-200p				150-200p	+								100-150p											2-6p	13-14p	>15p	2-5p
Boreal Owl *	Aegolius funereus	10-12p	6-20p	20-30p	170-230p	31-75p	20-25p	25-35p		>5p		5-8p					10-15p	40-60p			30-50p	1p	>120p	10-25p	4-6p	1-10p	60-80p		33-35p	>3p	25-50p
European Nightjar	Caprimulgus europaeus	60-80p			350-450p	564-730p	6-10p		>100p	40-70p		>12p	+	+		0-4p		80-100p		<150p	250-280p	20-50p		100-150p	40-60p	200-600p	150-200p	100-150p	100-360p	>50p
European Roller *	Coracias garrulus																								0-1p		1-2p			0-1p
Grey-headed Woodpecker *	Picus canus	130-160p	21-35p	250-300p	15-22p			250-300p	>2p		70-80p			+	>30p		200-250p	30-50p			30-35p	0-1p	15-25p			1-3p	5-10p	40-60p	>9p	>30p
Black Woodpecker *	Dryocopus martius	140-160p	105-110p	150-200p	+	360-550p	20-25p	100-200p	>25p	150-250p	150-200p	+	+		+	30-50p	100-150p	250-350p	>110p	300-350p	150-180p	70-100p	400-600p	100-150p		100-500p	400-600p	100-150p	400-800p	250-400p	15-20p
Middle Spotted Woodpecker *	Dendrocopos medius	30-40p		+	5-10p	39-62p	2-5p	30-40p	>20p	40-60p	75-90p	>26p	+	>200p	+	10-20p	20-40p	80-120p	>18p	40p	1100-1300p	60-100p	80-100p	25-35p	100-120p	40-60p	110-130p	50-70p	10-50p	30-50p
Syrian Woodpecker *	Dendrocopos syriacus	10-12p															1-2p					0-1p						20-30p		10p
White-backed Woodpecker *	Dendrocopos leucotos	300-350p	60-65p	80-100p				80-120p			>100p				10-15p		50-80p	15-25p			60-90p	0-1p	15-20p				1-2p		1p	30-50p	>1p
Eurasian Three-toed Woodpecker *	Picoides tridactylus	35-45p	76-80p	50-150p				70-100p			0-3p						30-45p	10-20p			6-80p		35-50p				1p				40-50p
Red-breasted Flycatcher *	Ficedula parva	1400-1800p	7-50p	700-1100p	20-30p	71-100p	20-25p	500-700p	>4-6p	150-300p	250-350p	>42p	50p	+	+	5-10p	700-1000p	60-100p	>17p	>10p	300-600p	20-40p	500-1500p	+		>20p	110-140p	30-60p	1-5p	600p	>5p
Collared Flycatcher *	Ficedula albicollis	1200-1800p	4-30p	1200-1500p				800-1200p	>4-6p								1500-1800p				5000-10000p	1-5p	+			+	3-5p		>10p	1000-1200p
Depending on the available data, the table specifies the abundance of:
p – breeding pairs,
m – males,
i – individuals.
+ - species present in the area, but no information about its abundance is available.
* Twelve species used in analysis of the relationship between bird density and deadwood volume in individual SPAs
